# Supplementary material for: Protective effect of dexmedetomidine on kidney injury of parturients with preeclampsia undergoing cesarean section: a randomized controlled study
Source: Biosci Rep. 2019 May 3;39(5):BSR20190352. doi: 10.1042/BSR20190352 (PMC6500893; doi:10.1042/BSR20190352)
Supplement: Supplementary file 1 [file bsr20190352_Supp1.xlsx]

## Sheet: Intervention group
Serial number	Age (years)	Weight (kg)	Height (cm)	Gestational age (weeks)	Operation time (min)	Amount of bleeding (mL)
1	30	83.6	159	40	62.4	286.8
2	29	60.1	161	40	52.8	268.2
3	39	65.8	160	40	60.3	282.6
4	28	67.6	160	37	49.5	261.8
5	31	59.3	156	38	61.6	285.2
6	32	65.7	158	42	63.5	288.8
7	28	56.4	164	41	48.3	259.6
8	31	66.9	162	40	54.3	271.1
9	26	68.5	161	36	49.4	261.7
10	32	55.4	155	36	51.5	265.8
11	32	60.6	155	36	44.7	252.6
12	26	56.3	155	40	67.3	296.2
13	28	58.2	160	35	65.9	293.4
14	26	52.3	153	36	65.8	293.2
15	27	71.8	155	36	64.9	291.6
16	25	70.5	155	38	54.6	271.8
17	34	70.4	158	41	59.6	281.3
18	34	69.7	162	38	62.3	286.5
19	33	60.9	158	37	61	284
20	33	65.1	156	37	61.5	284.9
21	28	67.4	156	37	52.7	268.1
22	31	66.3	155	38	57.6	277.6
23	32	66.7	157	40	69.3	300.1
24	31	59.2	161	40	65.6	292.9
25	32	63.4	161	42	63.8	289.5
26	28	73.5	164	41	50.9	264.6
27	30	70.3	162	39	50.9	264.5
28	35	68.8	160	37	51.6	265.9
29	33	57.7	156	40	61.5	284.9
30	33	57.6	160	37	48.1	259.2
31	27	58.2	156	40	51.1	265
32	27	66.7	161	38	50.7	264.2
33	27	55.2	158	40	56.8	276
34	32	57.8	161	33	65.5	292.6
35	26	57.5	150	35	57.4	277
36	27	62.8	152	39	52.5	267.6
37	27	70.2	160	35	52.8	268.2
38	29	63.2	153	36	51.9	266.6
39	33	59	155	35	56	274.5
40	30	59.3	152	38	63.4	288.7
41	27	58.5	158	37	62.5	286.9
42	28	62.1	157	37	68.5	298.4
43	27	68.4	156	43	65.6	292.9
44	29	67.6	165	33	60.1	282.3
45	32	72.7	150	39	53.2	269
46	32	70.3	159	37	61.3	284.7
47	35	65.6	156	36	53.7	270
48	33	59.6	154	39	63.5	288.9
49	31	66.6	160	38	56.1	274.7
50	28	60	158	38	63	287.9
51	31	68.5	158	40	41.7	247
52	28	62.2	161	35	45.8	254.9
53	32	68.1	152	38	60.9	283.8
54	29	49.8	157	41	46.9	256.9
55	32	53.3	162	39	50.3	263.4
56	25	66.2	160	36	46.3	255.7
57	25	54.2	154	40	57.1	276.5
58	31	57.1	160	38	54.3	271.2
59	25	53.7	158	35	53.4	269.5
60	27	51.5	153	37	70.5	302.3
61	25	74.5	156	37	42	247.6
62	30	51.3	156	38	59.3	280.7
63	28	74.5	158	37	52.8	268.3
64	28	50.1	156	39	50.1	263.1
65	36	64.9	158	39	60.9	283.9
66	25	51.2	159	42	57.8	277.8
67	31	57	165	33	56.1	274.7

## Sheet: Control group
Serial number	Age (years)	Weight (kg)	Height (cm)	Gestational age (weeks)	Operation time (min)	Amount of bleeding (mL)
1	28	69.2	170	37	55.7	288.5
2	32	70.6	157	40	61.7	291.9
3	32	63.7	160	41	63.5	264.7
4	35	69.1	161	37	54.8	275.4
5	34	61.3	157	40	61.6	266.6
6	30	70	160	36	51.9	270.5
7	27	71.4	155	41	62.8	258.1
8	31	60.5	161	41	64.4	298.7
9	27	64.7	162	35	50.8	296.2
10	32	61.2	155	38	56.2	296
11	28	56.8	157	36	51.8	294.5
12	32	57.8	155	36	53.7	276
13	25	64.4	156	34	47.5	284.8
14	25	65.5	153	43	67.9	289.7
15	31	73	163	42	66.6	287.4
16	25	55.6	163	42	66.5	288.3
17	25	65	163	42	65.7	272.5
18	25	68.5	162	38	56.5	281.4
19	29	70.5	158	40	60.9	302.4
20	27	69.6	160	41	63.3	295.7
21	27	69.9	161	40	62.2	292.5
22	36	63.6	160	41	62.6	269.3
23	25	67.2	161	37	54.8	269.2
24	30	75.6	157	39	59.2	270.5
25	26	72.9	159	44	69.7	288.3
26	25	71.6	164	42	66.3	264.3
27	31	62.3	163	41	64.8	269.7
28	29	62.3	162	36	53.2	268.9
29	28	62.8	156	36	53.1	280
30	32	69.9	156	36	53.7	295.5
31	25	60.3	156	41	62.6	280.9
32	28	62.5	161	35	50.6	272.1
33	34	62.2	155	36	53.3	272.6
34	31	66.6	156	36	52.9	271.1
35	25	72.8	156	39	58.5	278.5
36	32	67	159	42	66.2	291.8
37	29	63.4	163	39	58.9	290.1
38	25	63.7	159	37	54.6	300.8
39	26	63	157	37	54.8	295.7
40	27	66	157	37	54.1	285.8
41	29	71.3	156	38	57.8	273.4
42	26	70.6	158	41	64.4	288.1
43	29	74.9	162	41	63.5	274.3
44	30	72.9	161	43	68.9	292
45	36	54.5	164	42	66.4	278.7
46	25	64	163	40	61.4	291
47	30	56.4	160	37	55.2	252.8
48	28	64.3	157	40	62.5	260.2
49	30	55.6	161	37	55.6	287.2
50	35	66.1	157	41	64.5	262.1
51	30	71	162	38	57.9	268.2
52	39	55.7	158	41	64	261
53	25	58.7	161	32	44.9	280.4
54	25	55.4	152	34	48.6	275.4
55	36	59.4	153	40	62.1	273.8
56	28	61.9	160	35	49.6	304.5
57	25	59	154	36	52.6	253.4
58	30	66.7	156	34	49	284.4
59	31	64.8	154	39	58.7	272.7
60	29	64.1	159	38	56.2	267.9
61	25	56.5	157	37	55.4	287.3
62	33	56	157	44	70.7	281.6
63	29	52.4	165	33	45.2	278.7
64	25	63.7	152	40	60.7	289.4
65	26	61.8	160	37	54.9	260.5
66	27	69.5	157	36	52.5	276.4
67	30	67.2	155	40	62.2	295.7
